# Supplementary material for: Intradermal Fractional ChAdOx1 nCoV-19 Booster Vaccine Induces Memory T Cells: A Follow-Up Study
Source: Vaccines (Basel). 2024 Jan 23;12(2):109. doi: 10.3390/vaccines12020109 (PMC10891531; doi:10.3390/vaccines12020109)
Supplement: Supplementary file 1 [file vaccines-12-00109-s001.zip]

Archive with 1 entries (1 files):
- vaccines-2794872-supplementary.pdf
